# Supplementary material for: Merged consensus clustering to assess and improve class discovery with microarray data
Source: BMC Bioinformatics. 2010 Dec 3;11:590. doi: 10.1186/1471-2105-11-590 (PMC3002369; doi:10.1186/1471-2105-11-590)
Supplement: Additional file 1 — The current clusterCons R package release. The file includes the latest clusterCons package release with example scripts and full documentation. [file 1471-2105-11-590-S1.GZ]

Archive with 36 entries (31 files):
- clusterCons
- clusterCons/.project
- clusterCons/data
- clusterCons/data/golub.rda
- clusterCons/data/sim_class.rda
- clusterCons/data/sim_profile.rda
- clusterCons/data/testcmr.rda
- clusterCons/DESCRIPTION
- clusterCons/INDEX
- clusterCons/man
- clusterCons/man/auc-class.Rd
- clusterCons/man/auc.Rd
- clusterCons/man/aucplot.Rd
- clusterCons/man/checks.Rd
- clusterCons/man/clrob.Rd
- clusterCons/man/cluscomp.Rd
- clusterCons/man/clusterCons-package.Rd
- clusterCons/man/consmatrix-class.Rd
- clusterCons/man/data.Rd
- clusterCons/man/deltak.Rd
- clusterCons/man/dk-class.Rd
- clusterCons/man/dkplot.Rd
- clusterCons/man/expressionPlot.Rd
- clusterCons/man/expSetProcess.Rd
- clusterCons/man/membBoxPlot.Rd
- clusterCons/man/memrob.Rd
- clusterCons/man/memroblist-class.Rd
- clusterCons/man/memrobmatrix-class.Rd
- clusterCons/man/mergematrix-class.Rd
- clusterCons/man/wrappers.Rd
- clusterCons/R
- clusterCons/R/algorithms.R
- clusterCons/R/functions.R
- clusterCons/tests
- clusterCons/tests/example1.R
- clusterCons/tests/example2.R
