# Supplementary material for: Merged consensus clustering to assess and improve class discovery with microarray data
Source: BMC Bioinformatics. 2010 Dec 3;11:590. doi: 10.1186/1471-2105-11-590 (PMC3002369; doi:10.1186/1471-2105-11-590)
Supplement: Additional file 1 — The current clusterCons R package release. The file includes the latest clusterCons package release with example scripts and full documentation. [file 1471-2105-11-590-S1.GZ › clusterCons/DESCRIPTION]

Package: clusterCons
Type: Package
Version: 1.0
Title: Calculate the consensus clustering result from re-sampled clustering experiments with the option of using multiple algorithms and parameter
Date: 2010-10-12
Author: Dr. T. Ian Simpson, University of Edinburgh
Maintainer: Dr. T. Ian Simpson <ian.simpson@ed.ac.uk>
Depends: methods,cluster,lattice,RColorBrewer,grid,apcluster
Suggests: latticeExtra
Enhances: cluster
Description: clusterCons is a package containing functions that generate robustness measures for clusters and cluster membership based on generating consensus matrices from bootstrapped clustering experiments in which a random proportion of rows of the data set are used in each individual clustering. This allows the user to prioritise clusters and the members of clusters based on their consistency in this regime. The functions allow the user to select several algorithms to use in the re-sampling scheme and with any of the parameters that the algorithm would normally take.
License: GPL
LazyLoad: yes
URL: http://sourceforge.net/projects/clustercons/
Packaged: 2010-10-12 14:28:11 UTC; isimpson
