# Supplementary material for: Merged consensus clustering to assess and improve class discovery with microarray data
Source: BMC Bioinformatics. 2010 Dec 3;11:590. doi: 10.1186/1471-2105-11-590 (PMC3002369; doi:10.1186/1471-2105-11-590)
Supplement: Additional file 1 — The current clusterCons R package release. The file includes the latest clusterCons package release with example scripts and full documentation. [file 1471-2105-11-590-S1.GZ › clusterCons/R/functions.R]

###############################################################################
# clusterCons - Consensus clustering functions for R
# 
# Author: Dr. T. Ian Simpson
# Affiliation : University of Edinburgh
# E-mail : ian.simpson@ed.ac.uk
# Version : 1.0
#
###############################################################################

#read in required libraries
library(lattice);

#check data integrity
data_check<-function(x){
	#is it a data.frame
	if(is.data.frame(x)!=1){stop('x is not a data frame')}
	#row.names
	if(length(row.names(x))<1){stop('x has no row names defined')}
	#col.names
	if(length(names(x))<=0){stop('x has no column names defined')}
	#values as numeric (as you cannot have mixed class checking 1 column is sufficient)
	if(!is.numeric(x[,1])){stop('x is not numeric')}
	#check for missing values
	if(sum(is.na(x))!=0){stop('x contains missing values')}
	#check that there are at least two columns and two rows
	if(sum(dim(x)>=2)!=2){stop('the data matrix is not at least 2x2, clustering is pointless')}
	return(TRUE);
}

#extract the data.frame from the ExpressionSet so that it can be used by cluscomp
expSetProcess<-function(x){
	#check that x is an ExpressionSet object, just a catchall in case of direct use
	if(class(x)=='ExpressionSet'){
		#extract the expression data from the ExpressionSet object
		x_data <- x@assayData$exprs;
		#check the rows and columns are uniquely identified
		#check that each of the rownames is unique
		if(
				length(unique(rownames(x_data))) == length(rownames(x_data))
				&&
				#check that each of the colnames is unique
				length(unique(colnames(x_data))) == length(colnames(x_data))
				){
			#now call the data_check
			x_data <- data.frame(x_data);
			#check the names etc in the conversion here
			if(data_check(x_data)==TRUE){
				return(x_data);
			}
			else{
				stop('The expression set has failed the data check, cannot proceed');
			}
		}
		else{
			stop('row and column names are not unique, cannot process');
		}
	}
	else{
		stop('The data object is not an ExpressionSet');
	}
}

#Basic S4 class to carry the consensus matrices and their full clustering result
#where cm = consensus matrix, rm = reference matrix (full clustering result), a = algorithm and k = cluster number
setClass("consmatrix",representation(cm="matrix",rm="data.frame",a="character",k="numeric",call="call"))
#define a validity checking function
validConsMatrixObject <- function(object){
	if(length(object@cm)>0 & length(object@rm)>0 & length(object@a)>0 & length(object@k)>0) TRUE
	else{paste('One of the required variables has zero length')}
}
setValidity("consmatrix",validConsMatrixObject)

setClass("mergematrix",representation(cm="matrix",k="numeric",a="character"))
validMergeMatrixObject <- function(object){
	if(length(object@cm)>0 & length(object@k)>0 & length(object@a)>0 ) TRUE
	else{paste('One of the required variables has zero length')}
}
setValidity("mergematrix",validMergeMatrixObject)

setClass("memroblist",representation(mrl="data.frame"));
validMemRobListObject <- function(object){
	if(length(object@mrl)>0) TRUE
	else{paste('The memebership robustness list is empty')}
}
setValidity("memroblist",validMemRobListObject)

setClass("memrobmatrix",representation(mrm="matrix"))
validMemRobMatrixObject <- function(object){
	if(length(object@mrm)>0) TRUE
	else{paste('The full membership robustness matrix is empty')}
}
setValidity("memrobmatrix",validMemRobMatrixObject)

#New additions class objects for aucs and deltak plot data, simple inheritance objects
#define a class aucs
setClass("auc",contains=c('data.frame'));
#define a validity checking function
validAUCObject <- function(object){
	if(class(object)!='auc'){stop('The object is not a valid AUC object')}
	else{return(TRUE)};
}
setValidity("auc",validAUCObject)

#define a class dk
setClass("dk",contains=c('data.frame'));
#define a validity checking function
validDkObject <- function(object){
	if(class(object)!='dk'){stop('The object is not a valid dk object')}
	else{return(TRUE)};
}
setValidity("dk",validDkObject)

#TODO probably should put class validation methods in here

#perform the re-sampling
cluscomp<-function(x,diss=FALSE,algorithms=list('kmeans'),alparams=list(),alweights=list(),clmin=2,clmax=10,prop=0.8,reps=50,merge=0){
	#CHECK INPUTS
	#first check if the input data is an ExpressionSet if so extract the data
	if(class(x)=='ExpressionSet'){x <- expSetProcess(x);};
	#check integrity of data (what about NAs)
	if(data_check(x)!=TRUE){stop('the provided data fails the data integrity check')}
	#check that the algorithms are passed as a list
	if(class(algorithms)!='list'){stop('You must pass the algorithm names in a list')};
	#check that all of the algorithms specified are available
	for(i in 1:length(algorithms)){
		if(existsFunction(algorithms[[i]])!=1){stop('One or more of the specified algorithms does not exist')} else {}
	}
	#alweight checking
	#first check for alweights if NULL then create a list of 1's as long as the number of cms
	if(length(alweights)==0){
		alweights = as.list(rep('1',length(algorithms)))
	}
	#otherwise check that number of weighting elements equals the number of algorithms specified
	else{
		if(length(alweights)!= length(algorithms)){stop('If you sepcify algorithm weightings their number must equal the number of algorithms being used')}
	}
	#clmin,clmax,reps integers
	if(clmin < 2){stop('cannot have less than two clusters')}
	#prop between 0 and 1
	if(prop <= 0 | prop >1){stop('resampling proportion must be greater than 0 and less than 1')}
	#check merge
	if(merge != 0 & merge !=1){stop('merge can only be 0 or 1')}
	#normalise algorithm weightings
	total = sum(as.numeric(alweights));
	norm = as.numeric(alweights)/total;
	#if we get past all this now call the re-sampling
	sample_number = dim(x)[1];
	
	#list to hold all of the consmatrix objects
	cmlist <- list();
	
	for(clnum in clmin:clmax)
	{
		print(paste('cluster number k=',clnum),quote=FALSE);

		#if merging create a matrix to hold the merge
		if(merge>0){
			mm <- matrix(0,nrow=dim(x)[1],ncol=dim(x)[1],dimnames=list(row.names(x),row.names(x)))
		}
		#do the re-sample

		#for each algorithm
		for(a in 1:length(algorithms)){
			print(paste('running experiment',a,'algorithm:',algorithms[[a]],sep=' '),quote=FALSE);
			#be aware this connectivity matrix is N^2 so don't try to cluster with 10'000s of genes
			final_conn <- matrix(0,nrow=dim(x)[1],ncol=dim(x)[1],dimnames=list(row.names(x),row.names(x)));
			final_id <- final_conn;
			#matrix to hold the clustering results
			#cl_reps = matrix(0,nrow=dim(x)[1],ncol=reps,dimnames=list(row.names(x),1:reps));
			#get the algorithm to call for cm
			algo_clmem <- paste(algorithms[[a]],'_clmem',sep='');
			current_algo <- get(algo_clmem);
			#check if params have been specified
			if(length(alparams)!=0){
				current_params <- alparams[[a]];
				#check if the diss parameter is set and true, in case user forgets diss flag
				if(!is.null(current_params$diss)){
					diss=TRUE;
				}
			}
			else{
				#here someone has specified that x is a distance matrix, but not included it in the params
				if(diss==TRUE){
					current_params = list(diss=TRUE);
				}
				#otherwise x not a distance matrix params stay empty
				else{
					current_params = list();
				}
			}
			for(i in 1:reps){
				#the generic clustering algorithm calling method
				#checking if data is in fact a distance matrix (data.frame)
				#either by flag diss being set or diss being set in parameters
				if (diss==TRUE){
					#we have already put the object through the data_check
					#we need to check that the row and column names are the same in the distance data.frame
					if(unique(names(x)==row.names(x))==FALSE){stop('the row and column names of the distance matrix are not the same or the distance matrix is not square !')}
					#if OK perform the sample
					else{
							samp_row_names <- sample(row.names(x),as.integer(prop*sample_number));
							samp_x <- x[samp_row_names,samp_row_names];
							#convert to object of class 'dissimilarity'
							samp_x <- as.dist(samp_x);
					}
				}
				else{
					samp_x <- x[sample(row.names(x),as.integer(prop*sample_number)),]; #ORIGINAL
				}
				clmem <- current_algo(samp_x,clnum,params=current_params);
				#cl_reps[row.names(clmem),i] <- clmem$cm # to store implictly the cluster membership results
				#now we can grow the connectivity matrix on the fly by iteration
				#create a current instance of the zeroes indexed array (without pseudocount)
				conn <- matrix(0,nrow=dim(x)[1]+1,ncol=dim(x)[1]+1,dimnames=list(c('x',row.names(x)),c('x',row.names(x))))
				#put in the cluster memberships in the x row,col
				conn[row.names(clmem),1] <- as.matrix(clmem)
				conn[1,row.names(clmem)] <- as.matrix(clmem)
				#now preform the population
				#this needs be re-written to include only i>=j i.e. half the compute (then copy over the opposite half)
				for(i in 2:dim(conn)[1]){
					for(j in 2:dim(conn)[1]){
						if((conn[i,1] == conn[1,j]) & conn[i,1] != 0){
							conn[i,j] <- 1
							conn[j,i] <- 1
						}
						else{
							conn[i,j] <-0
							conn[j,i] <-0
						}
					}
				}
				#cut to the connectivity matrix
				final <- conn[2:dim(conn)[1],2:dim(conn)[1]]
				id = final;
				id[] <- 0;
				id[row.names(clmem),row.names(clmem)] <- 1;
				final_conn = final_conn+final;
				final_id = final_id+id;
			}
			#this is the consensus matrix
			consensus = final_conn/final_id;
			#check for NAs (this is safer than pseudo counting, replace NAs with 0 i.e. they are never drawn together and/or never connected)
			ind <- is.na(consensus)
			consensus[ind] <- 0
			#perform the full clustering as reference
			rm <- current_algo(x,clnum,params=current_params)
			#now create the S4 class
			current_consmatrix <- new('consmatrix',cm=consensus,rm=rm,a=algorithms[[a]],k=clnum,call=match.call());
			#add the consmatrix object to the list
			cmlist[paste('e',a,'_',algorithms[[a]],'_k',clnum,sep='')] <- current_consmatrix
			#now add to the running matrix for merge weighting by the correct algorithm weighting if merge !=0
			if(merge!=0){
				weighted <- current_consmatrix@cm*norm[a]
				mm <- mm+weighted
			}
		}
		if(merge!=0){
			mm <- new('mergematrix',cm=mm,k=clnum,a='merge')
			cmlist[paste('merge_k',clnum,sep='')] <- mm
		}
	}
	return(cmlist)
}

#simple example
#cmr <- cluscomp(testdata,clmin=5,clmax=5,prop=0.8,reps=10)
#more complex example
#alp <- list(method='complete')
#cmr <- cluscomp(testdata,algorithms=list('agnes','pam'),alparams=list(alp,list()),clmin=5,clmax=5,prop=0.8,reps=10) # add params to this
#even more complex with full result retention i.e. both consensus and merge matrices
#cmr <- cluscomp(testdata,algorithms=list('kmeans','pam'),alweights=list(1,0),clmin=4,clmax=6,prop=0.8,reps=3,merge=2)

#function to get the cluster robustness from the consensus matrices
clrob <- function(x,rm=data.frame()){
	if(class(x) == 'consmatrix'){
		cmref <- x@rm
	}
	else{
		if(length(rm)==0){stop('You need to specify a reference matrix for a merge consensus matrix')}
		else{
			cmref <- rm
		}
	}
	
	cmr <- x@cm
	
	#get the number of clusters from the reference matrix
	clnum <- length(unique(cmref$cm));
	#set up the matrix to hold the robustness values
	cl_rob = data.frame(matrix(0,clnum,1));
	#label up the matrix
	row.names(cl_rob) <- seq(1:clnum);
	names(cl_rob) <- c('rob');
	
	
	#populate the robustness matrix
	for(k in 1:clnum){
		#sub matrix by cluster
		#the as.matrix call here forces to matrix in case any "cluster" only has one member
		sm = as.matrix(cmr[row.names(cmref)[cmref$cm==k],row.names(cmref)[cmref$cm==k]])
		
		cl_sum <- 0;
		cl_size <- dim(sm)[1];
		
		for(i in 1:cl_size){
			for(j in 1:cl_size){
				if(i<j){
					cl_sum = cl_sum+sm[i,j];
				}
			}
		}
		#denominator
		meas_sum = 1/(cl_size*(cl_size-1)/2);
		#cluster robustness
		curr_cl_rob = cl_sum*meas_sum;
		if(is.na(curr_cl_rob)){
			cl_rob[k,1] = 0
		}
		else{
			cl_rob[k,1] = curr_cl_rob
		}
	}
	return(cl_rob)
}
##example
#cmr <- cluscomp(testdata,algorithms=list('kmeans','pam'),alweights=list(1,0),clmin=4,clmax=6,prop=0.8,reps=3,merge=2)
##look at the contents of cmr
#summary(cmr)
##retreive the cluster robustness for one of the runs in cmr
#cr <- cl_rob(cmr$kmeans_4)

#function to get the member robustness from the consensus matrices
memrob <- function(x,rm=data.frame()){
	if(class(x) == 'consmatrix'){
		cmref <- x@rm
	}
	else{
		if(length(rm)==0){stop('You need to specify a reference matrix for a merge consensus matrix')}
		else{
			cmref <- rm
		}
	}
	
	consensus <- x@cm
	
	mem_rob = matrix(0,dim(consensus)[1],length(summary(as.factor(cmref$cm))),dimnames = list(row.names(consensus),1:length(summary(as.factor(cmref$cm)))))
	
	for(k in 1:length(summary(as.factor(cmref$cm)))){
		for(i in 1:dim(consensus)[1]){
			Ik = row.names(cmref)[cmref$cm==k] #where k is the cluster number
			
			ind = Ik[Ik != row.names(consensus)[i]] # exclude the index for i = j if it is there
			
			sigma = apply(as.matrix(consensus[ind,i]),2,sum) #perform the sigma sum on index
			
			ei = row.names(consensus)[i] # get the current member we are checking
			
			Nk = summary(as.factor(cmref$cm))[k] # get the current cluster size
			
			
			if(sum(ei == Ik) ==1){		#if ei is a member of Ik
				mik = (1/(Nk-1))*sigma
			}
			else{				#if ei is not a member of Ik
				mik = (1/Nk)*sigma
			}
			mem_rob[i,k] = mik
		}
	}
	#what you might want to do here is have the full object in a slot and output the mem_rob for the ref clustering (which is what you actually want)
	mem_rob_list <- list();
	for(i in 1:dim(mem_rob)[2]){
		cl_mem_rob <- (mem_rob[(cmref==i),i])
		current_list <- data.frame(sort(cl_mem_rob,dec=TRUE))
		names(current_list) <- 'mem_rob'
		current_mem_rob_list <- new('memroblist',mrl=current_list);
		mem_rob_list[paste('cluster',i,sep='')] <- current_mem_rob_list
	}
	mem_rob_list['resultmatrix']<- new('memrobmatrix',mrm=mem_rob);
	mem_rob_list['algo']<- x@a;
	mem_rob_list['type']<- class(x);
	return(mem_rob_list)
}
##example
#cmr <- cluscomp(testdata,algorithms=list('kmeans','pam'),alweights=list(1,0),clmin=4,clmax=6,prop=0.8,reps=3,merge=2)
##look at the contents of cmr
#summary(cmr)
##retreive the member robustness for one of the runs in cmr
#mr <- mem_rob(cmr$kmeans_4)
##look at the contents of the membership robustness object
#summary(mr)
##see the membership robustness of cluster1
#mr$cluster1
##extract the slot object (a data.frame)
#cluster1 <- mr$cluster1@mrl

#AUC - calculate the area under the curve
auc <- function(x){
	n = dim(x)[1]
	
	m = n*(n-1)/2
	
	xi <- matrix(0,m,1)
	
	k=1
	
	for (i in 1:n){
		for(j in 1:n){
			if(i < j){
				xi[k] <- x[i,j]
				k=k+1
			}
		}
	}
	
	#sort the xi 
	xi <- sort(xi,dec=FALSE)
	
	
	#now create the CDF(xi)
	cdfxi = matrix(0,m,1);
	
	for(i in 1:m){
		#not counting not summing (we are summing the T/F i.e. 1/0)
		cdfxi[i] = sum(xi<=xi[i])/m
	}
	
	#now create the xi-x(i-1) column
	xidiff = matrix(0,(m-1),1)
	
	for(i in 2:m){
		xidiff[i-1] = xi[i] - xi[i-1]
	}
	
	#now put together from 2:l
	test <- data.frame(cbind(xi[2:m],cdfxi[2:m],xidiff))
	# 
	names(test)<- c('xi','cdfxi','xidiff')
	# 
	test$auc <- test$cdfxi*xidiff
	
	auc <- sum(test$auc)
	return(auc)
}

#calculate the area under the curves from a consensus clustering result object
aucs <- function(x){
	aucs <- NULL
	k <- NULL
	a<- NULL
	for(i in x){
		a <- c(a,toString(i@a))
		k <- c(k,i@k)
		if(class(i)=='consmatrix'){
			print(paste('calculating AUC for consensus matrix',i@a,i@k,sep=' '),q=FALSE)
		}
		else{
			print(paste('calculating AUC for merge matrix',i@k,sep=' '),q=FALSE)
		}
		aucs <- c(aucs,auc(i@cm))
	}
	a <- data.frame(k=as.factor(k),a=as.factor(a),aucs=aucs)
	a <- new('auc',a);
	return(a)
}

#look at the change in the AUC by cluster number
deltak <- function(x){
	#check input is a valid AUC object
	if(validAUCObject(x)==TRUE){
	deltaks <- data.frame()
	for(i in levels(x$a)){
	     current_aucs <- x[x$a==i,]
	     deltak <- NULL
	     k <- as.numeric(levels(current_aucs$k))
	     a <- current_aucs$a
	     for(j in 1:length(current_aucs$aucs)){
	         if(j==1){
	             deltak <- c(deltak,current_aucs$aucs[j])
	         }
	         else{
	             deltak <- c(deltak,((current_aucs$aucs[j]-current_aucs$aucs[j-1])/current_aucs$aucs[j-1]))
	         }
	     }
	     current_deltaks <- data.frame(k=as.factor(k),a=as.factor(a),deltak=deltak)
	     deltaks <- rbind(deltaks,current_deltaks);
	 }
	deltaks <- new('dk',deltaks);
	return(deltaks)
	}
}

#plotting functions
#aucs plot
aucplot<-function(x){
	if(validAUCObject(x)){
		library(RColorBrewer);
		line_number <- length(unique(x[,2]));
		if(line_number<3){
			gpcols <- brewer.pal(3,'Set1');
			gpcols <- gpcols[1:line_number];
			lines <- c(1:line_number);
			points <- c(1:line_number);		
		}
		else{
			gpcols <- brewer.pal(line_number,'Set1');
			lines <- c(1:line_number);
			points <- c(1:line_number);
		}
		p1 <- xyplot(aucs ~ k,
				group=x[,2],
				x,
				scales=list(x=list(tick.number=4)),
				xlab = 'cluster number (k)',
				ylab = 'AUC',
				type=c('o'),
				panel = function(...) {
					panel.xyplot(...,
							pch=points,
							lty=lines,
							col=gpcols
					)
				}
		)
		
		plot(p1);
		
		legend <-list(
				text=list(as.vector(unique(x[,2]))),
				lines=list(
						type=c('o'),
						pch=points,
						lty=lines,
						col=gpcols
				)
		)
		
		draw.key(vp=viewport(0.8,0.2),legend,draw=TRUE);
	}
}

#delta-K plot
dkplot<-function(x){
	if(validDkObject(x)){
		library(RColorBrewer);
		line_number <- length(unique(x[,2]));
		if(line_number<3){
			gpcols <- brewer.pal(3,'Set1');
			gpcols <- gpcols[1:line_number];
			lines <- c(1:line_number);
			points <- c(1:line_number);		
		}
		else{
			gpcols <- brewer.pal(line_number,'Set1');
			lines <- c(1:line_number);
			points <- c(1:line_number);
		}

		p1 <- xyplot(deltak ~ k,
				group=x[,2],
				x,
				scales=list(x=list(tick.number=4)),
				xlab = 'cluster number (k)',
				ylab = 'delta-K',
				type=c('o'),
				panel = function(...) {
					panel.xyplot(...,
							pch=points,
							lty=lines,
							col=gpcols
					)
				}
		)
		
		plot(p1);
		
		legend <-list(
				text=list(as.vector(unique(x[,2]))),
				lines=list(
						type=c('o'),
						pch=points,
						lty=lines,
						col=gpcols
				)
		)
		
		draw.key(vp=viewport(0.8,0.2),legend,draw=TRUE);
	}
}

#plot to show the data (in this case we are talking about expression data but it would work with any) categorised by cluster
#note that the input is the data.frame or ExpressionSet that was passed to cluscomp and the cluster membership list by which to segregate
expressionPlot <- function(x,cm){
	
	#check if the data is an expression set, if it is then process
	if(class(x)=='ExpressionSet'){x<-expSetProcess(x)};
	
	#check if they are trying to pass a merge matrix (meaningless as it requires a reference matrix from a clustering result)
	if(class(cm)=='mergematrix'){stop('cannot pass a merge matrix, we require a clustering structure to partition the data for profile plotting')};
	
	#check the data again
	#check integrity of data (what about NAs)
	if(data_check(x)!=TRUE){stop('the provided data fails the data integrity check')};
	
	#reshape the data using second dimension as conditions
	x_plot <- reshape(x,varying=1:dim(x)[[2]],dir='long',v.names='expression',timevar='condition');
	
	#convert to factors
	x_plot$condition <- as.factor(x_plot$condition);
	x_plot$id <- as.factor(x_plot$id);
	
	#add class (cluster identifier)
	x_plot$class <- factor(cm@rm$cm,labels='profile');
	
	cols <- brewer.pal(9,'Greys');
	p <- function(..., col) {
		panel.xyplot(..., type = "p", col = cols)
		panel.xyplot(..., type = "a", col = 'black')
	}
	x11();
	xyplot(
			expression~condition|class,
			x_plot,
			panel = p,
			par.settings=list(strip.background=list(col='white'))
	);
}

#plot to show the membership robustness data as a box plot per cluster
#note that the input is the result of a call to memrob()
#for example : membBoxPlot(mr) or directly membBoxPlot(memrob(cmr$e1_kmeans_k4))
membBoxPlot<-function(x){
	#need to check that this is a membership robustness list first ! may need to create this class or rather a new class to cover the memrob return object !!
	if(class(x)!='list'){stop('you must pass a membership robustness list to this function')};
	#setting up the trellis object for B&W
	my_theme <- trellis.par.get();
	#set the main plot to darkgrey
	my_theme$box.rectangle$col<-'darkgrey';
	my_theme$box.umbrella$col<-'darkgrey';
	my_theme$dot.line$col<-'darkgrey';
	my_theme$dot$col<-'darkgrey';
	my_theme$box.dot$col<-'darkgrey';
	my_theme$box.dot$pch<-1;
	#set the outliers to black open triangles
	my_theme$plot.symbol$pch<-2;
	my_theme$plot.symbol$col<-'black';
	trellis.par.set(my_theme);
	
	#now set up the object for plotting
	final <- data.frame();
	
	for(i in 1:(length(x)-3)){
		current <- x[[i]]@mrl;
		current$algo <- x$algo; #add the algorithm name
		if(x$type=='consmatrix'){
			current$cons <- 'consensus';		
		}
		else{
			current$cons <- 'merge';
		}
		current$cluster <- i; # add the cluster number (how does this work for the merge ?)
		#now add the data to the final data plot object
		if(length(final)!=0){
			final <- rbind(final,current);
		}
		else{
			final <- current;
		}
	}
	
	final$cluster <- as.factor(final$cluster);
	final$cons <- as.factor(final$cons);
	final$algo <- as.factor(final$algo)
	
	bwplot(mem_rob~cluster|cons*algo,
			final,
			as.table=TRUE,
			lattice.options = 	list(
					layout.heights = list(
							strip = list(x=1.5)
					)
			),
			par.settings = list(
					strip.background = list(col = c('white'))
			),
			ylab='membership robustness',
			xlab='cluster'
	)
}
